# Supplementary material for: Scenario simulation analysis of urbanization spatial pattern optimization promoting regional coordinated development: A case study of Guizhou, China
Source: PLoS One. 2025 Sep 9;20(9):e0330821. doi: 10.1371/journal.pone.0330821 (PMC12419637; doi:10.1371/journal.pone.0330821)
Supplement: S1 Data — (XLS) [file pone.0330821.s001.xls]

## Sheet: Economic center of gravity
Name	E2011	E2012	E2013	E2014	E2015	E2016	E2017	E2018	E2019	E2020	E2021			X	Y
NanmingDistrict	301.697	375.5	440.07	528.51	606.05	654.01	731.67	800.365	837.593	892.251	977.65		2011	106.517	26.8457
YunyanDistrict	382.982	441.29	515.53	615.91	650.02	689.94	751.94	805.71	820.027	860.104	948.83		2012	106.522	26.8346
HuaxiDistrict	98.7869	119.53	275.16	362.52	494.97	536.91	602.28	640.448	605.779	637.139	704.12		2013	106.522	26.8305
WudangDistrict	125.512	156.57	99.08	123.73	145.08	160.69	180.86	190.755	159.851	172.511	188.44		2014	106.525	26.8278
BaiyunDistrict	76.6482	101.86	122.05	150.75	178.23	195.1	220.16	231.581	225.679	236.783	259.78		2015	106.526	26.826
GuanshanhuDistrict	70.87	90.65	107.07	131.87	153.23	167.01	189.16	207.07	602.491	653.521	706.9		2016	106.532	26.8242
KaiyangCounty	81.9314	102.88	126.03	160.89	187.17	208.14	235.02	249.871	218.243	237.037	266.14		2017	106.52	26.8277
XifengCounty	64.6484	84.34	104.3	128.47	149.09	164.62	186.68	186.792	136.792	152.813	165.82		2018	106.533	26.8273
XiuwenCounty	57.6733	71.24	88.73	119.78	140.04	165.57	187.4	193.107	173.074	188.581	194.82		2019	106.576	26.8465
QingzhenCounty City	117.07	144.16	175.01	219.39	253.33	280.11	314.4	335.935	260.071	280.912	298.53		2020	106.576	26.8503
ZhongshanDistrict	218.299	258.76	296.78	343.66	384.69	422.97	467.336	470.93	296.205	309.171	346.7		2021	106.572	26.8529
LiuzhiteSpecial District	67.8722	84.3	100.96	127.52	147.89	165.3	184.256	188.52	124.583	133.64	142.13
ShuichengDistrict	89.0583	113.51	137.34	181.11	206.29	233.2	258.251	288.05	309.978	325.071	345.42
PanzhouCounty City	249.977	306.72	364.3	426.3	474.24	520.19	578.433	596.44	535.204	571.737	639.39
HonghuagangDistrict	197.133	221.49	256.01	299.39	332.19	425.9	479.956	500.236	409.403	425.174	481.84
HuichuanDistrict	137.351	164.01	187.4	216.6	243	285.15	326.068	341.593	384.687	412.199	456.97
BozhouDistrict	168.481	192.28	229.08	273.97	315.12	273.74	313.298	337.99	328.891	353.689	368.33
TongziCounty	62.6879	74.89	90.41	108.54	125.16	138.86	159.582	169.278	148.822	165.964	176.98
SuiyangCounty	41.0959	49.15	59.5	73.77	86.34	97.61	113.101	125.047	99.4833	108.035	121.61
ZhenganCounty	29.6899	35.63	43.43	59.81	71.09	86.02	100.638	106.632	113.562	122.731	137.18
DaozhengelaozumiaozuAutonomous County	20.6579	24.68	32.06	39.75	48.33	55.92	65.153	70.7395	73.1255	79.4871	88.57
WuchuangelaozumiaozuAutonomous County	23.2332	28.29	34.49	42.99	51.55	59.38	69.0694	77.4949	77.4378	84.9098	91.19
FenggangCounty	26.81	32.29	39.67	49.92	60.15	68.53	77.3906	82.923	76.6446	85.0564	95.98
MeitanCounty	36.6219	44.11	54.04	66.15	77.09	90.11	104.636	110.159	110.05	118.075	131.04
YuqingCounty	30.7537	36.58	44.54	54.92	64.46	74.98	80.8635	86.9663	76.8665	85.6402	94.72
XishuiCounty	61.9104	74.53	91.01	112.55	127.95	144.58	171.203	189.073	186.75	208.847	238.49
ChishuiCounty City	41.2932	49.45	59.66	71.45	84.11	96.14	110.525	116.361	100.551	106.171	117.97
RenhuaiCounty City	258.024	329.56	384.46	442.87	505.72	560.83	640.77	722.738	1297.04	1364.11	1564.49
XixiuDistrict	118.216	145.55	167.14	201.39	247.67	274.51	317.77	325.9	373.33	394.04	441.38
PingbaDistrict	50.9575	62.2	73.64	87.64	102.77	114.75	131.11	137.32	136.48	135.7	145.65
PudingCounty	36.7838	50.49	59.22	71.2	84.35	100.48	113	124.89	132.72	136.43	154.63
ZhenningbuyizuandmiaozuAutonomous County	32.6807	43.85	51.83	64.14	74.91	86.25	101.52	108.7	109.62	116.13	129.88
GuanlingbuyizumiaozuAutonomous County	31.018	42.3	50.2	60.9	70.64	78.89	88.05	94.67	98.29	104.85	117
ZiyunmiaozuandbuyizuAutonomous County	20.3815	28.85	35.26	45.02	51.54	60.33	64.41	68.11	73.54	79.59	90.39
QixingguanDistrict	152.709	184.42	219.38	258.9	290.56	333.42	372.114	380.02	469.23	500.063	540.52
DafangCounty	91.0432	109.24	129.74	158.74	179.04	199.01	223.366	235.37	214.81	228.289	244.76
JinshaCounty	90.5136	111.81	130.63	158.64	174.49	191.45	215.239	231.69	210.84	223.937	242.24
ZhijinCounty	108.275	130.15	154.84	187.53	205.55	225.43	253.454	262.2	226.13	237.23	259.34
NayongCounty	74.2292	90.3	107.56	136.35	154.41	172.02	195.155	205.16	206.81	218.233	235.6
WeiningyizuhuizumiaozuAutonomous County	88.8425	103.07	123.47	148.69	171.19	189.08	211.004	218	164.64	172.942	187.24
HezhangCounty	79.0698	100.66	123.66	152.03	189.37	215.15	250.73	260.93	266.29	287.827	308.99
Qianxi	44.401	54.59	66.16	91.07	112.06	125.59	144.029	149.26	142.62	151.869	162.78
BijiangDistrict	70.3421	78.76	93.98	110.81	128.63	142.71	159.58	174.33	213.654	229.507	255.37
WanshanDistrict	9.1506	21.31	25.12	31.11	38.16	41.93	48.16	50.57	71.2453	77.9773	86.46
JiangkouCounty	17.7112	23.26	27.69	33.42	41.43	49.05	56.07	59.39	67.1261	70.1105	77.35
YupingdongzuAutonomous County	30.7914	39.06	45.41	55.44	62.62	68.31	78.63	84.29	93.7637	93.332	104.82
ShiqianCounty	24.9625	32.21	38.26	47.67	59.6	66.92	79.06	95.52	108.433	115.189	126.12
SinanCounty	49.306	62.4	73.66	88.2	101.37	115.95	130.07	140.2	163.25	174.785	190.97
YinjiangtujiazuandmiaozuAutonomous County	31.4051	40.41	48.24	58.91	74.22	90.53	95.37	101.42	113.462	119.765	130.74
DejiangCounty	39.7805	50.52	60.06	73.3	84.57	93.13	107.22	122	137.396	145.314	159.26
YanhetujiazuAutonomous County	39.1737	49.6	58.96	72.6	84.55	92.81	103.23	110.18	123.451	131.695	144.54
SongtaomiaozuAutonomous County	49.3801	61.56	72.81	88.93	103.45	114.53	127.46	138.5	157.374	170.117	187.01
XingyiCounty City	164.029	203.96	237.8	282.83	318.6	366.9	416.63	450.07	465.38	493.226	548.4
XingrenCounty City	50.0265	64.47	77.21	91.93	112.83	132.75	151.927	164.53	182.42	191.64	216.55
PuanCounty	29.226	36.73	42.79	50.45	60.1	70.93	81.9423	89.35	93.74	100.018	112.14
QinglongCounty	24.0559	31.06	37.03	44.45	55.13	65.65	75.4384	82.98	82.26	88.5287	95.56
ZhenfengCounty	42.5464	53.4	62.57	76.54	91.35	105.82	122.849	133.67	143.05	152.149	169.67
WangmoCounty	15.5879	21.37	27.62	36.16	46.55	56.94	65.3737	71.2	93.2	100.475	112.22
CehengCounty	14.0822	18.97	23.14	28.96	36.81	45.14	51.8918	56.44	74.22	80.3201	87.88
AnlongCounty	41.5578	54.1	63.71	73.05	88.19	103.59	118.727	129.49	138.53	147.044	163.94
KailiCounty City	96.3638	123.93	148.09	186.71	210.21	243.39	231.043	237.6	271.919	281.76	295.41
HuangpingCounty	19.6737	25.66	31.02	37.43	43.66	51.48	57.7064	60.62	65.0498	69.3473	72.67
ShibingCounty	15.3652	19.75	23.19	27.33	30.84	35.07	37.9402	39.75	33.5038	36.5377	39.78
SansuiCounty	16.0835	20.69	24.99	30.81	35.33	41.65	43.6028	48.61	47.0577	51.1499	54.2
ZhenyuanCounty	30.2746	38.6	45.73	54.27	60.91	70.92	67.6931	70.78	58.59	61.7102	67.02
CengongCounty	17.6248	22.39	26.78	31.96	36.56	42.78	46.5088	48.73	55.539	59.9967	62.78
TianzhuCounty	32.768	41.37	49.14	59.1	67.37	78.28	79.0727	81.54	76.8929	81.5416	87.31
JinpingCounty	16.6648	21.12	25.24	30.34	34.76	40.36	42.7176	44.98	56.5876	59.7349	60.12
JianheCounty	16.7599	21.83	26.24	31.18	36.06	41.92	44.4413	47.83	54.8212	59.5781	62.35
TaijiangCounty	11.6865	15.4	18.56	22.2	25.47	30.23	33.8046	37.38	42.5559	45.3998	40.79
LipingCounty	30.5664	39.27	47.18	57.25	67.27	80.32	83.416	92.79	92.4716	98.2809	103.85
RongjiangCounty	22.8462	29.75	35.43	41.4	48.26	56.69	63.1693	69.19	79.1316	84.6176	89.9
CongjiangCounty	22.5809	29.06	34.49	41.07	48.25	57.28	60.9073	66.28	68.4581	73.6995	80.62
LeishanCounty	11.3627	14.59	17.47	20.98	23.76	28.11	31.8259	35.29	40.3717	42.4889	46.22
MajiangCounty	17.3551	21.85	25.68	22.32	26.53	30.52	32.7014	34.67	40.9411	43.9913	47.12
DanzhaiCounty	11.5379	15.22	18.03	21.34	24.44	28.83	31.1533	32.95	39.1382	41.6892	44.9
DuyunCounty City	93.5385	110.16	126.83	153.92	171.67	190.58	212.996	236.83	213.595	223.388	234.48
FuquanCounty City	66.1313	79.63	92.24	112.04	124.43	138.34	155.528	176.16	183.293	191.781	217.22
LiboCounty	20.877	27.47	32.74	41.49	45.3	50.48	56.3433	61.74	70.2251	67.9401	74.65
GuidingCounty	34.808	44.11	50.9	62.42	69.79	79.11	88.763	99.9	117.507	124.191	130.14
WenganCounty	49.6573	60.57	70.37	86.85	97.19	115.09	129.9	144.55	146.444	156.245	171.31
DushanCounty	29.2408	36.62	42.86	55.01	62.06	73.09	82.6307	94.34	125.742	129.392	142.63
PingtangCounty	18.2818	26.64	31.83	42.41	47.55	56.57	64.1792	72.41	86.0948	90.2532	97.72
LuodianCounty	27.7978	33.99	40.38	50.82	57.01	65.03	73.7245	82.37	75.6849	80.6098	90.64
ChangshunCounty	19.2148	26.54	31.99	41.37	46.01	52.98	59.9126	67.67	79.7156	85.0125	93.25
LongliCounty	37.3469	46.64	53.91	64.33	71.49	79.77	89.4442	101.22	201.282	220.229	250.69
HuishuiCounty	34.3562	43.12	50.98	63.47	70.69	84.38	98.7023	113.1	134.28	139.153	148.78
SandushuizuAutonomous County	19.0007	27.91	33.32	43.74	48.94	58.54	67.2929	76.3	84.1775	87.2046	95.9

## Sheet: Population center of gravity
	Name	P2011	P2012	P2013	P2014	P2015	P2016	P2017	P2018	P2019	P2020	P2021			X	Y
	NanmingDistrict	84.4723	85.0553	86.2968	87.07	87.97	99.8	100.68	101.7	103.9	104.83	106.82		2011	106.566	26.8561		Guiyang	459.36	Type I Large City
	YunyanDistrict	97.6008	98.3894	99.0912	99.21	99.44	101.62	103.62	104.63	105.25	105.72	107.72		2012	106.568	26.8558		Zunyi	235.75	Type II Large City
	HuaxiDistrict	36.386	36.7186	63.0792	63.34	64.17	90.11	92.59	95.61	96.39	96.67	98.49		2013	106.566	26.8528		Liupanshui	194.77
	WudangDistrict	39.2231	41.6818	23.2328	23.47	23.91	35.23	34.83	34.43	34.33	33.66	34.3		2014	106.567	26.854		Bijie	129.47
	BaiyunDistrict	26.8661	27.1267	27.1831	27.35	27.9	35.11	39.43	40.76	44.21	45.65	46.49		2015	106.566	26.8549		Anshun	121.98
	GuanshanhuDistrict	25.5955	25.8853	22.7206	23.66	25.15	52.75	59.89	60.64	63.39	64.29	65.54		2016	106.573	26.8464		Panzhou	106.94
	KaiyangCounty	35.7402	35.9195	36.286	36.42	36.86	35.07	34.95	34.87	34.56	34.41	35.04		2017	106.573	26.8444		Xingyi	100.46
	XifengCounty	21.3258	21.5293	21.8988	22.01	22.5	21.02	21.48	21.46	21.52	21.99	22.39		2018	106.574	26.843		Kaili	71.72	Medium-Sized City
	XiuwenCounty	25.1687	25.4752	25.9071	26.19	26.65	26.79	27.56	27.95	28.61	28.82	29.34		2019	106.574	26.8423		Huairen	65.42
	QingzhenCounty City	46.9564	47.3877	46.4943	46.88	47.64	57.7	59.88	61.19	62.46	62.94	64.1		2020	106.573	26.8432		Qingzhen	64.1
	ZhongshanDistrict	61.88	62.28	59.78	60.08	60.23	67.4	66.17	66.55	67.11	79.54	79.09		2021	106.574	26.8424		Tongren	60.92
	LiuzhiteSpecial District	49.36	49.46	49.66	49.78	49.9	52.54	53.04	53.25	53.53	53.71	53.42						Duyun	52.82
	ShuichengDistrict	70.29	70.43	73.86	74.01	74.26	71.97	74.37	74.47	74.6	62.59	62.26						Xingren	42.27	Type I Small City
	PanzhouCounty City	103.47	103.73	104.15	104.33	104.6	106.37	106.83	107.03	107.29	107.46	106.94						Fuquan	29.74
	HonghuagangDistrict	66.83	67.17	67.4807	67.74	68.46	94.61	95.96	96.27	97.07	97.26	97.05						Chishui	24.69
	HuichuanDistrict	44.78	45.01	45.2325	45.36	45.99	60.21	61.87	62.07	62.49	62.82	62.68
	BozhouDistrict	93.24	93.23	93.643	93.9	94.39	73.78	74.68	75.2	75.87	76.21	76.02
	TongziCounty	51.68	51.94	52.2043	52.38	52.54	52.65	52.73	52.8	52.87	52.94	52.78
	SuiyangCounty	37.87	38.06	38.1508	37.96	38.11	37.99	37.98	37.97	37.96	37.95	37.84
	ZhenganCounty	38.1362	38.14	38.3276	38.39	38.57	39.38	39.44	39.51	39.58	39.65	39.53
	DaozhengelaozumiaozuAutonomous County	24.13	24.26	24.3765	24.47	24.59	24.38	24.38	24.37	24.37	24.36	24.29
	WuchuangelaozumiaozuAutonomous County	31.697	31.7	31.8653	31.95	32.09	31.37	31.24	31.11	30.97	30.84	30.74
	FenggangCounty	30.67	30.83	30.9802	31.03	31.19	30.76	30.67	30.58	30.49	30.4	30.31
	MeitanCounty	37.27	37.46	37.6421	37.71	37.9	37.48	37.43	37.38	37.33	37.28	37.17
	YuqingCounty	23.343	23.45	23.5665	23.62	23.74	22.79	22.68	22.58	22.49	22.39	22.33
	XishuiCounty	51.7677	51.77	51.7692	51.8	51.96	56.23	56.91	57.67	58.24	58.54	58.38
	ChishuiCounty City	23.82	23.92	24.0362	24.09	24.21	24.46	24.54	24.62	24.73	24.76	24.69
	RenhuaiCounty City	54.77	54.76	54.9799	55.09	55.47	62.33	63.57	64.34	65.28	65.58	65.42
	XixiuDistrict	75.95	76.07	76.64	76.9	77.21	83.57	84.65	85.23	85.85	87.08	87.43
	PingbaDistrict	29.58	29.62	29.83	29.93	31.12	33.21	33.72	34.03	34.47	34.73	34.55
	PudingCounty	37.54	37.59	37.89	38.02	39.1	38.2	38.43	38.39	38.68	37.65	37.28
	ZhenningbuyizuandmiaozuAutonomous County	28.15	28.2	28.4	28.49	28.45	29.55	29.71	29.87	29.85	29.98	29.48
	GuanlingbuyizumiaozuAutonomous County	29.95	29.99	30.21	30.28	28.36	29.23	29.05	28.76	28.8	28.36	28.2
	ZiyunmiaozuandbuyizuAutonomous County	26.82	26.87	27.08	27.19	27.11	28.72	28.95	29.09	28.9	29.38	28.94
	QixingguanDistrict	113	113.204	113.47	113.5	114.93	124.53	126.35	127.74	129.27	130.57	129.47
	DafangCounty	78	77.7292	77.9	77.94	78.45	83.1	83.99	84.59	85.27	85.8	85.08
	JinshaCounty	69	68.8417	68.99	69.02	70.33	72.32	72.74	72.91	73.13	73.23	72.62
	ZhijinCounty	56	55.4699	55.59	55.62	56.65	55.52	55.4	55.07	54.8	54.43	53.97
	NayongCounty	78	78.3561	78.53	78.55	79.23	80.95	81.33	81.42	81.59	81.6	80.92
	WeiningyizuhuizumiaozuAutonomous County	67	67.1355	67.28	67.31	67.73	70.33	70.87	71.14	71.48	71.7	71.1
	HezhangCounty	126	126.48	126.73	126.82	127.68	128.41	128.68	128.47	128.39	128.07	126.99
	Qianxi	65	65.1937	65.33	65.36	65.62	65.42	65.46	65.27	65.13	64.88	64.33
	BijiangDistrict	29.52	30.24	30.54	30.93	31.16	37.9	41.46	43.73	44.06	44.21	44.77
	WanshanDistrict	11.25	11.33	11.43	11.48	11.51	12.75	13.92	15.79	16.05	16.06	16.15
	JiangkouCounty	17.21	17.29	17.29	17.36	17.37	18.02	18.16	18.36	18.4	18.48	18.35
	YupingdongzuAutonomous County	11.75	11.83	11.93	11.99	12.03	12.88	13.91	14.74	14.99	15.05	14.91
	ShiqianCounty	30.27	30.35	30.42	30.47	30.51	30.69	30.16	29.69	29.7	29.72	28.97
	SinanCounty	49.72	49.79	49.9	49.95	50.01	49.09	47.52	46.14	46.05	45.85	45.54
	YinjiangtujiazuandmiaozuAutonomous County	28.29	28.35	28.4	28.46	28.48	29.34	29.09	29.07	29.27	29.45	29.28
	DejiangCounty	36.62	36.71	36.8	37.05	37.11	39.64	39.49	38.94	39.22	39.37	39.34
	YanhetujiazuAutonomous County	44.88	44.96	45.02	45.03	45.08	44.63	43.94	42.8	42.91	43.01	42.92
	SongtaomiaozuAutonomous County	48.49	48.59	48.67	48.93	48.98	49.68	49.39	48.8	48.81	48.8	48.03
	XingyiCounty City	78.2	78.5	78.88	78.86	79.36	92.78	95.44	96.87	98.99	100.43	100.46
	XingrenCounty City	41.7	41.9	41.98	41.78	41.78	42.5	42.55	42.62	42.65	42.59	42.27
	PuanCounty	25.4	25.5	25.61	25.6	25.8	25.44	25.36	25.21	24.88	24.31	24.11
	QinglongCounty	24.6	24.7	24.81	24.8	24.8	24.7	24.5	24.22	23.82	23.43	23.21
	ZhenfengCounty	30.3	30.4	30.55	30.54	30.74	30.78	30.83	30.9	30.88	30.75	30.49
	WangmoCounty	25.1	25.2	25.26	24.46	24.48	24.88	24.68	24.34	24.05	23.54	23.31
	CehengCounty	19	19.1	19.15	19.14	19.16	19.08	19.05	19	18.98	18.99	18.85
	AnlongCounty	35.7	35.9	35.98	35.94	36.04	36.4	36.6	36.88	37.21	37.6	37.35
	KailiCounty City	48.2201	48.57	48.87	53.41	53.81	64.63	68.22	69.12	70.13	70.93	71.72
	HuangpingCounty	26.1445	26.21	26.3	26.25	26.28	25.51	25.06	24.85	24.67	24.42	24.2
	ShibingCounty	13.0215	13.03	13.08	13.06	13.08	12.93	12.85	12.75	12.68	12.56	12.45
	SansuiCounty	15.503	15.53	15.57	15.5	15.52	16.22	16.23	16.25	16.3	16.29	16.14
	ZhenyuanCounty	20.278	20.32	20.4	20.36	20.39	19.8	19.55	19.36	19.2	18.98	18.81
	CengongCounty	16.0426	16.1	16.14	16.04	16.06	16.82	16.86	16.86	16.88	16.85	16.69
	TianzhuCounty	25.7988	26	26.08	26.04	26.07	27.35	27.34	27.36	27.4	27.37	27.12
	JinpingCounty	15.2552	15.34	15.38	15.35	15.37	15.73	15.61	15.59	15.58	15.53	15.39
	JianheCounty	18.0244	18.04	18.09	18.06	18.08	18.79	18.66	18.73	18.83	18.86	18.69
	TaijiangCounty	11.0197	11.09	11.12	11.1	11.11	12.02	11.85	12	12.17	12.3	12.19
	LipingCounty	38.698	38.85	38.93	38.86	38.91	40.96	41.17	41.22	41.32	41.29	40.91
	RongjiangCounty	28.5986	28.63	28.67	28.59	28.63	29.72	29.73	29.75	29.8	29.77	29.5
	CongjiangCounty	29.069	29.09	29.12	29.02	29.06	30.88	30.97	31.12	31.31	31.4	31.11
	LeishanCounty	11.6345	11.67	11.7	11.68	11.7	12.34	12.39	12.43	12.48	12.49	12.38
	MajiangCounty	16.5225	16.6	16.64	12.2	12.22	11.66	11.97	12.34	12.74	13.12	13
	DanzhaiCounty	12.1698	12.2	12.25	12.23	12.25	13.38	13.54	13.65	13.78	13.87	13.74
	DuyunCounty City	44.0367	44.2862	45.5352	45.48	45.57	50.41	51.36	52.04	52.81	53.35	52.82
	FuquanCounty City	28.1738	27.9289	29.2362	29.2	29.32	29.86	30.02	30.03	30.08	30	29.74
	LiboCounty	14.3894	14.5029	12.7263	12.71	12.72	15.4	15.52	15.56	15.61	15.6	15.37
	GuidingCounty	22.9537	23.1	23.92	23.92	24.04	24.75	24.97	25.06	25.18	25.19	24.96
	WenganCounty	37.7353	38.43	38.86	38.82	38.94	39.78	39.97	39.95	39.98	39.83	39.4
	DushanCounty	26.3447	25.93	26.95	26.93	26.95	27.03	27.04	26.91	26.82	26.62	26.33
	PingtangCounty	22.7076	23.02	23.88	23.88	23.94	23.7	23.78	23.74	23.72	23.61	23.3
	LuodianCounty	25.5509	25	25.64	25.65	25.77	23.7	23.78	23.74	23.72	23.61	25.64
	ChangshunCounty	18.9795	18.64	18.64	18.62	18.66	20.15	20.27	20.29	20.34	20.3	20.07
	LongliCounty	17.9516	17.96	16.03	15.99	16.04	21.68	22.29	22.79	23.34	23.79	23.36
	HuishuiCounty	34.0351	34.99	35.37	35.35	35.46	38.15	38.75	39.14	39.6	39.87	39.52
	SandushuizuAutonomous County	28.1415	28.85	26.73	26.74	26.8	28.51	28.46	28.27	28.11	27.83	27.61

## Sheet: urban center of gravity
Name	U2011	U2012	U2013	U2014	U2015	U2016	U2017	U2018	U2019	U2020	U2021		X	Y
AnlongCounty	0.0647668	0.0702958	0.076066	0.222693	0.367601	0.436813	0.437667	0.432277	0.414423	0.395569	0.376715	2011	106.96	23.7731
BaiyunDistrict	0.603792	0.62269	0.62327	0.61999	0.880656	0.887037	0.915982	0.916888	0.928725	0.930833	0.932942	2012	106.934	23.7671
BijiangDistrict	0.421012	0.568302	0.584314	0.600387	0.619246	0.621563	0.64602	0.661261	0.669523	0.709372	0.749222	2013	106.972	23.763
BozhouDistrict	0.248703	0.263249	0.273497	0.285518	0.296677	0.307136	0.318089	0.482613	0.499609	0.538918	0.578226	2014	106.938	23.7379
CehengCounty	0.060414	0.0606061	0.0614737	0.0616094	0.197008	0.196789	0.19787	0.219031	0.315373	0.372847	0.430321	2015	106.947	23.6824
CengongCounty	0.0935982	0.0930232	0.0926978	0.092536	0.312312	0.346219	0.338723	0.327793	0.352349	0.387661	0.422974	2016	106.932	23.6677
ChishuiCounty City	0.235955	0.26557	0.293587	0.322154	0.34575	0.371401	0.397982	0.424102	0.444911	0.454232	0.463553	2017	106.929	23.6629
CongjiangCounty	0.0713871	0.0786064	0.0898749	0.091941	0.0896159	0.116998	0.134199	0.156106	0.169461	0.181167	0.192873	2018	106.932	23.6563
DafangCounty	0.222083	0.261457	0.257653	0.285684	0.321887	0.329359	0.345877	0.353479	0.362667	0.363974	0.365282	2019	106.941	23.6537
DanzhaiCounty	0.0963139	0.111374	0.120047	0.107041	0.322887	0.331829	0.353714	0.366812	0.353564	0.394193	0.434823	2020	106.957	23.6562
DaozhengelaozumiaozuAutonomous County	0.24007	0.258064	0.273469	0.288194	0.302352	0.317624	0.342263	0.333665	0.378798	0.379213	0.379627	2021	106.824	23.5771
DejiangCounty	0.236931	0.255708	0.268674	0.279586	0.292415	0.305122	0.327762	0.34889	0.374897	0.429863	0.484828
DushanCounty	0.343141	0.313215	0.340956	0.346042	0.507849	0.536402	0.543091	0.5492	0.559269	0.573891	0.588513
DuyunCounty City	0.114482	0.116346	0.235749	0.35459	0.469555	0.481534	0.49577	0.504072	0.51037	0.517703	0.525036
FenggangCounty	0.292304	0.305929	0.314259	0.320466	0.327067	0.334459	0.346137	0.36261	0.383916	0.393659	0.403402
FuquanCounty City	0.384404	0.420109	0.439584	0.45599	0.465663	0.479329	0.493142	0.505756	0.518499	0.531597	0.544696
GuanlingbuyizumiaozuAutonomous County	0.0825688	0.0684056	0.0722193	0.083355	0.101095	0.125588	0.119262	0.130551	0.139667	0.145899	0.15213
GuanshanhuDistrict	0.220513	0.36021	0.479419	0.581531	0.656096	0.716339	0.765423	0.797764	0.831798	0.852117	0.872435
GuidingCounty	0.0992786	0.0990404	0.0992104	0.098871	0.0973064	0.195993	0.294902	0.391956	0.489943	0.503457	0.516972
HezhangCounty	0.0987749	0.117372	0.135595	0.150884	0.16452	0.179956	0.197286	0.206957	0.216784	0.244161	0.271538
HonghuagangDistrict	0.408696	0.396887	0.429447	0.434783	0.44703	0.455146	0.460196	0.630735	0.636721	0.642987	0.649253
HuaxiDistrict	0.349801	0.375	0.392209	0.393386	0.40919	0.411765	0.418103	0.433206	0.449507	0.465192	0.480877
HuangpingCounty	0.374385	0.370351	0.361803	0.35288	0.339092	0.328971	0.323491	0.312854	0.2998	0.286808	0.273816
HuichuanDistrict	0.126224	0.269707	0.405817	0.536161	0.660362	0.763878	0.788624	0.570339	0.596577	0.621905	0.647233
HuishuiCounty	0.16144	0.162048	0.162048	0.16277	0.159363	0.299567	0.332763	0.354169	0.370308	0.380408	0.390507
JianheCounty	0.0745098	0.0809542	0.0856375	0.109668	0.150565	0.155185	0.174732	0.189072	0.229477	0.269397	0.309316
JiangkouCounty	0.292878	0.303106	0.321488	0.33087	0.341988	0.356853	0.37231	0.380945	0.390942	0.408747	0.426553
JinshaCounty	0.0994842	0.0987222	0.0987858	0.098205	0.222206	0.346511	0.41144	0.437714	0.467197	0.466582	0.465967
JinpingCounty	0.0677519	0.105194	0.141919	0.178213	0.210034	0.24733	0.176697	0.213693	0.250831	0.295397	0.339964
KaiyangCounty	0.229538	0.224806	0.228332	0.231982	0.362728	0.391275	0.391958	0.386045	0.394927	0.408087	0.421247
KailiCounty City	0.389222	0.380496	0.38382	0.387109	0.455663	0.461525	0.456236	0.45964	0.464502	0.469904	0.475307
LeishanCounty	0.0360656	0.0196078	0.0349741	0.0291262	0.0745342	0.068323	0.0735022	0.0808675	0.0848026	0.308298	0.531793
LipingCounty	0.0714557	0.10559	0.1392	0.17258	0.202548	0.232938	0.264843	0.293915	0.323376	0.35173	0.380084
LiboCounty	0.152571	0.204778	0.25755	0.310896	0.357223	0.406563	0.453995	0.5003	0.506555	0.508621	0.510686
LiuzhiteSpecial District	0.195287	0.203616	0.201553	0.200728	0.197884	0.196681	0.198171	0.195923	0.195015	0.193829	0.192643
LongliCounty	0.146834	0.148908	0.149293	0.147968	0.182444	0.192177	0.197974	0.208021	0.215884	0.224806	0.233729
LuodianCounty	0.0776014	0.0780245	0.0784884	0.0786127	0.147267	0.215852	0.282023	0.347551	0.38351	0.419346	0.455182
MajiangCounty	0.0820131	0.111316	0.136163	0.164186	0.261101	0.26347	0.243597	0.257047	0.370152	0.41204	0.453927
MeitanCounty	0.29721	0.310219	0.322123	0.33293	0.339893	0.349044	0.361232	0.35974	0.379333	0.387806	0.396279
NayongCounty	0.0545606	0.0534164	0.0521218	0.113545	0.171489	0.224154	0.320015	0.393784	0.408594	0.421432	0.434271
NanmingDistrict	0.455225	0.440029	0.468047	0.471358	0.486692	0.95635	0.957681	0.955745	0.976096	0.97614	0.976185
PanzhouCounty City	0.116126	0.144779	0.172844	0.20065	0.228408	0.249899	0.272497	0.294026	0.316083	0.336014	0.355946
PingbaDistrict	0.181972	0.181512	0.181159	0.179748	0.177676	0.176723	0.17512	0.185457	0.193912	0.186318	0.178723
PingtangCounty	0.0771854	0.0771137	0.0771137	0.0768993	0.223976	0.249547	0.27818	0.31925	0.334115	0.350799	0.367484
PuanCounty	0.0750226	0.138658	0.200234	0.265372	0.294913	0.294949	0.298653	0.300379	0.305169	0.306066	0.306962
PudingCounty	0.386412	0.38276	0.388597	0.386317	0.381558	0.380545	0.382865	0.381638	0.382039	0.382016	0.381993
QixingguanDistrict	0.247028	0.247874	0.255244	0.265052	0.286375	0.287166	0.297543	0.305833	0.313376	0.405674	0.497971
QianxiDistrict	0.0139097	0.0815573	0.14727	0.212678	0.276042	0.335989	0.395249	0.374122	0.385787	0.411753	0.437719
QingzhenCounty City	0.206583	0.242197	0.211393	0.210464	0.269572	0.331101	0.390087	0.444564	0.498391	0.550117	0.601843
QinglongCounty	0.0187891	0.0481283	0.0779994	0.105972	0.1379	0.165292	0.193162	0.219416	0.251558	0.275624	0.299691
RenhuaiCounty City	0.18806	0.216157	0.242136	0.272255	0.301323	0.324739	0.351363	0.375586	0.399962	0.432912	0.465862
RongjiangCounty	0.078658	0.105115	0.130956	0.15522	0.180207	0.203062	0.237348	0.232027	0.271373	0.291667	0.31196
SandushuizuAutonomous County	0.0649279	0.0719245	0.0720044	0.0715074	0.174206	0.173315	0.242489	0.293239	0.303976	0.345052	0.386128
SansuiCounty	0.106981	0.0986931	0.117541	0.158645	0.197542	0.238492	0.278603	0.316828	0.356203	0.394342	0.432481
ShibingCounty	0.387269	0.407232	0.414177	0.417928	0.425617	0.427918	0.426277	0.432365	0.438153	0.441964	0.445776
ShiqianCounty	0.182106	0.188423	0.194371	0.201731	0.209954	0.216783	0.224421	0.230908	0.238044	0.247036	0.256028
ShuichengDistrict	0.0832733	0.0828966	0.0828716	0.119328	0.151599	0.160369	0.142584	0.159167	0.163859	0.178859	0.19386
SinanCounty	0.0827057	0.0849732	0.0861429	0.0871621	0.0882223	0.0891552	0.0909891	0.0918662	0.0925484	0.0972472	0.101946
SongtaomiaozuAutonomous County	0.0724434	0.0744515	0.0751094	0.0757213	0.118029	0.161437	0.205093	0.240507	0.251765	0.286204	0.320642
SuiyangCounty	0.259225	0.268485	0.277899	0.286409	0.296662	0.306414	0.31653	0.325371	0.333087	0.37896	0.424834
TaijiangCounty	0.116948	0.121437	0.12477	0.125917	0.237925	0.247929	0.24642	0.306579	0.343698	0.373772	0.403847
TianzhuCounty	0.0790251	0.0809677	0.0823298	0.0837004	0.191926	0.191159	0.283751	0.281483	0.388662	0.407363	0.426065
TongziCounty	0.281369	0.283607	0.288087	0.293087	0.299063	0.306101	0.34071	0.334867	0.355242	0.383418	0.411594
WanshanDistrict	0.283105	0.150882	0.677419	0.681326	0.689441	0.700778	0.701314	0.722684	0.711024	0.75574	0.800456
WangmoCounty	0.0842171	0.110246	0.138214	0.164721	0.190342	0.215399	0.24031	0.263877	0.29387	0.315031	0.336191
WeiningyizuhuizumiaozuAutonomous County	0.0409447	0.0413798	0.0415292	0.0415255	0.0479066	0.0528299	0.0581524	0.0635085	0.0687441	0.0735202	0.0782963
WenganCounty	0.115054	0.114758	0.114586	0.113927	0.227027	0.337838	0.450684	0.463117	0.474006	0.485766	0.497526
WudangDistrict	0.426244	0.400931	0.4	0.399404	0.552073	0.556559	0.552288	0.559691	0.566681	0.576807	0.586932
WuchuangelaozumiaozuAutonomous County	0.247149	0.253443	0.255531	0.253195	0.254409	0.254844	0.255755	0.270372	0.289837	0.300393	0.310949
XixiuDistrict	0.650326	0.646321	0.662667	0.664873	0.673662	0.67647	0.677174	0.680885	0.683896	0.687434	0.690972
XifengCounty	0.226626	0.222697	0.23401	0.239833	0.317962	0.320327	0.332844	0.345782	0.348421	0.359353	0.370284
XishuiCounty	0.0417186	0.0969494	0.150983	0.199276	0.251841	0.300422	0.309657	0.341222	0.361248	0.382682	0.404115
XingrenCounty City	0.098054	0.0980977	0.0984121	0.0982192	0.273042	0.296768	0.317568	0.279424	0.289794	0.273608	0.257421
XingyiCounty City	0.425791	0.452619	0.482064	0.507595	0.534654	0.551225	0.575054	0.594416	0.596543	0.627286	0.658029
XiuwenCounty	0.258304	0.281884	0.302128	0.319066	0.327997	0.344216	0.360494	0.372887	0.389481	0.403163	0.416846
YanhetujiazuAutonomous County	0.21407	0.236715	0.257404	0.280371	0.299542	0.318993	0.341581	0.359867	0.378438	0.40452	0.430603
YinjiangtujiazuandmiaozuAutonomous County	0.0082588	0.0591865	0.109297	0.158463	0.20636	0.254533	0.304521	0.351414	0.399307	0.459514	0.519722
YuqingCounty	0.367327	0.37592	0.376451	0.377098	0.378972	0.38145	0.383415	0.382711	0.387644	0.400772	0.4139
YupingdongzuAutonomous County	0.209941	0.211665	0.213029	0.212435	0.375873	0.40854	0.434509	0.447553	0.465211	0.486333	0.507454
YunyanDistrict	0.184353	0.511811	0.844197	0.842407	0.845787	0.849775	0.85047	0.853341	0.858491	0.863034	0.867576
ChangshunCounty	0.0471954	0.0471771	0.0978558	0.14809	0.193082	0.237775	0.302568	0.322604	0.341271	0.339045	0.336819
ZhenfengCounty	0.102081	0.132673	0.162485	0.191817	0.229608	0.256876	0.285714	0.313577	0.340125	0.370199	0.400273
ZhenningbuyizuandmiaozuAutonomous County	0.0913587	0.0913784	0.0913798	0.152029	0.207948	0.266285	0.323704	0.375403	0.410351	0.442584	0.474817
ZhenyuanCounty	0.333085	0.329609	0.335548	0.341142	0.347826	0.34474	0.345216	0.348349	0.349527	0.351818	0.35411
ZhenganCounty	0.247466	0.253206	0.25817	0.260084	0.263522	0.266881	0.270983	0.306603	0.335565	0.358513	0.381461
ZhijinCounty	0.114196	0.231856	0.283359	0.26512	0.303549	0.307054	0.319572	0.357409	0.409302	0.457308	0.505313
ZhongshanDistrict	0.384677	0.379255	0.406493	0.483715	0.549314	0.5986	0.643364	0.685527	0.690707	0.713935	0.737164
ZiyunmiaozuandbuyizuAutonomous County	0.242522	0.25889	0.273921	0.281372	0.289254	0.301349	0.317067	0.327707	0.338253	0.349313	0.360374

## Sheet: Geographic Coordinate Offset Di
					Economic center of gravity	Population center of gravity	urban center of gravity				Economic center of gravity	Population center of gravity	urban center of gravity
				2011	106.517	106.566	106.96		2011	26.8457	26.8561	23.7731
				2012	106.522	106.568	106.934		2012	26.8346	26.8558	23.7671
				2013	106.522	106.566	106.972		2013	26.8305	26.8528	23.763
				2014	106.525	106.567	106.938		2014	26.8278	26.854	23.7379
				2015	106.526	106.566	106.947		2015	26.826	26.8549	23.6824
				2016	106.532	106.573	106.932		2016	26.8242	26.8464	23.6677
				2017	106.52	106.573	106.929		2017	26.8277	26.8444	23.6629
				2018	106.533	106.574	106.932		2018	26.8273	26.843	23.6563
				2019	106.576	106.574	106.941		2019	26.8465	26.8423	23.6537
				2020	106.576	106.573	106.957		2020	26.8503	26.8432	23.6562
				2021	106.572	106.574	106.824		2021	26.8529	26.8424	23.5771

## Sheet: heterogeneity
western region	western region	western region	western region		central region	central region	central region	central region			eastern region	eastern region	eastern region	eastern region
Name	P2021	E2021	R2021		Name	P2021	E2021	R2021			Name	P2021	E2021	R2021
ZhongshanDistrict	79.09	346.7	0.571		NanmingDistrict	106.82	977.65	0.969			WuchuangelaozumiaozuAutonomous County	30.74	91.19	0.356
LiuzhiteSpecial District	53.42	142.13	0.647		YunyanDistrict	107.72	948.83	0.856			BijiangDistrict	44.77	255.37	0.517
ShuichengDistrict	62.26	345.42	0.411		HuaxiDistrict	98.49	704.12	0.62			WanshanDistrict	16.15	86.46	0.597
PanzhouCounty City	106.94	639.39	0.549		WudangDistrict	34.3	188.44	0.533			JiangkouCounty	18.35	77.35	0.459
XixiuDistrict	87.43	441.38	0.658		BaiyunDistrict	46.49	259.78	0.753			YupingdongzuAutonomous County	14.91	104.82	0.593
PudingCounty	37.28	154.63	0.478		GuanshanhuDistrict	65.54	706.9	1.019			ShiqianCounty	28.97	126.12	0.492
ZhenningbuyizuandmiaozuAutonomous County	29.48	129.88	0.478		KaiyangCounty	35.04	266.14	0.858			SinanCounty	45.54	190.97	0.542
GuanlingbuyizumiaozuAutonomous County	28.2	117	0.523		XifengCounty	22.39	165.82	0.541			YinjiangtujiazuandmiaozuAutonomous County	29.28	130.74	0.695
ZiyunmiaozuandbuyizuAutonomous County	28.94	90.39	0.439		XiuwenCounty	29.34	194.82	0.676			DejiangCounty	39.34	159.26	0.585
QixingguanDistrict	129.47	540.52	0.564		QingzhenCounty City	64.1	298.53	0.536			YanhetujiazuAutonomous County	42.92	144.54	0.447
DafangCounty	85.08	244.76	0.495		HonghuagangDistrict	97.05	481.84	0.932			SongtaomiaozuAutonomous County	48.03	187.01	0.538
ZhijinCounty	72.62	242.24	0.53		HuichuanDistrict	62.68	456.97	0.549			KailiCounty City	71.72	295.41	0.69
NayongCounty	80.92	235.6	0.493		BozhouDistrict	76.02	368.33	0.788			HuangpingCounty	24.2	72.67	0.382
WeiningyizuhuizumiaozuAutonomous County	71.1	187.24	0.597		TongziCounty	52.78	176.98	0.577			ShibingCounty	12.45	39.78	0.273
HezhangCounty	126.99	308.99	0.38		SuiyangCounty	37.84	121.61	0.626			SansuiCounty	16.14	54.2	0.633
Qianxi	64.33	162.78	0.477		ZhenganCounty	39.53	137.18	0.69			ZhenyuanCounty	18.81	67.02	0.443
XingyiCounty City	100.46	548.4	0.567		DaozhengelaozumiaozuAutonomous County	24.29	88.57	0.477			CengongCounty	16.69	62.78	0.556
XingrenCounty City	42.27	216.55	0.539		FenggangCounty	30.31	95.98	0.618			TianzhuCounty	27.12	87.31	0.563
PuanCounty	24.11	112.14	0.438		MeitanCounty	37.17	131.04	0.525			JinpingCounty	15.39	60.12	0.533
QinglongCounty	23.21	95.56	0.388		YuqingCounty	22.33	94.72	0.62			JianheCounty	18.69	62.35	0.484
ZhenfengCounty	30.49	169.67	0.411		XishuiCounty	58.38	238.49	0.623			TaijiangCounty	12.19	40.79	0.539
WangmoCounty	23.31	112.22	0.445		ChishuiCounty City	24.69	117.97	0.555			LipingCounty	40.91	103.85	0.434
CehengCounty	18.85	87.88	0.58		RenhuaiCounty City	65.42	1564.49	0.521			RongjiangCounty	29.5	89.9	0.466
AnlongCounty	37.35	163.94	0.652		PingbaDistrict	34.55	145.65	0.355			CongjiangCounty	31.11	80.62	0.512
					JinshaCounty	53.97	259.34	0.678			LeishanCounty	12.38	46.22	0.487
					DuyunCounty City	52.82	234.48	0.524			MajiangCounty	13	47.12	0.9
					FuquanCounty City	29.74	217.22	0.679			DanzhaiCounty	13.74	44.9	0.489
					LiboCounty	15.37	74.65	0.455
					GuidingCounty	24.96	130.14	0.568
					WenganCounty	39.4	171.31	0.706
					DushanCounty	26.33	142.63	0.634
					PingtangCounty	23.3	97.72	0.538
					LuodianCounty	25.64	90.64	0.592
					ChangshunCounty	20.07	93.25	0.37
					LongliCounty	23.36	250.69	0.421
					HuishuiCounty	39.52	148.78	0.646
					SandushuizuAutonomous County	27.61	95.9	0.625
